# Supplementary material for: Dachsous-Fat signaling shapes the Drosophila wing through mechanical forces
Source: PLoS Biol. 2026 Jul 14;24(7):e3003883. doi: 10.1371/journal.pbio.3003883 (PMC13375139; doi:10.1371/journal.pbio.3003883)
Supplement: S1 Data — This file includes the individual numerical values obtained and graphed in Figs 1D, 1S, 2E, 2O, 3D, 4F–4I, 5F, 5I′, 5J’, 6D, 6H, 6L, 7G, 7L, 7M, 8G, 8K–8N, S2E, S3I–S3L, S4D, S4E, S4G, S5E, S5H, S5I, S6A–S6D, S6J, S7F, S7G, S7J, and S7K. Descriptions of how these data are plotted are contained within the legends of each of these figures. (XLSX) [file pbio.3003883.s001.xlsx]

## Sheet: Figure 1D
	Control	dsUA071/ds36D
Major/Minor Axis	2.12296	1.61315
	2.18466	1.64414
	2.01087	1.67217
	2.04415	1.63619
	2.10483	1.64098
	2.01484	1.54998
	2.09142	1.62785
	2.07114	1.83489
	2.07969	1.58088
	2.12098	1.63907
	2.04911	1.6721
	2.11357	1.68809
	2.00618	1.66477
	2.16621	1.68539
	2.04191	1.67136
	2.09187
	2.05048
	2.19001
	2.13633
	2.012
	2.12444
	2.18155
	2.1165
	1.99186
	2.08831
	2.0902
	1.98521
	2.06691
	1.96893
	2.06752
	2.29445
	2.26484
	2.13484
	2.25135
	2.21039

## Sheet: Figure 1S
	RNAi-ft	RNAi-ft	RNAi-ft	RNAi-ft	RNAi-ft	RNAi-ft	RNAi-ft			RNAi-ds	RNAi-ds	RNAi-ds	RNAi-ds	RNAi-ds	RNAi-ds
	Embryo-Adult (29c)	Embryo-Adult (18c)	Embryo-Late L3 (29c)	Embryo-EP(29c)	Late L3-Adult (29c)	EP-Adult (29c)	Embryo-Mid 3rd instar (29c)			Embryo-Adult (29c)	Embryo-Adult (18c)	Embryo-Late L3 (29c)	Embryo-EP(29c)	Late L3-Adult (29c)	EP-Adult (29c)
Major/Minor Axis	1.524	2.066	1.556	1.396	2.03	1.993	1.555			1.536	2.023	1.583	1.516	2.048	2.037
	1.386	2.032	1.501	1.471	2.016	1.944	1.684			1.519	1.992	1.582	1.516	1.95	2.037
	1.434	2.029	1.459	1.519	2.01	1.92	1.582			1.551	2.016	1.597	1.552	2.079	2.011
	1.411	2.041	1.52	1.526	1.992	2.057	1.612			1.548	1.995	1.566	1.589	2.042	2.098
	1.538	2.058	1.479	1.249	2.173	1.968	1.688			1.546	1.987	1.597	1.516	1.987	2.098
	1.436	1.982	1.564	1.406	1.989	2.067	1.614			1.507	1.993	1.564	1.563	1.946	1.983
	1.409	2.055	1.513	1.223	2.007	2.026	1.552			1.614	1.984	1.655	1.59	2.047	2.046
	1.406	1.985	1.533	1.462	1.991	2.016	1.538			1.491	2.006	1.638	1.536	2.033	1.997
	1.529	2.022	1.529	1.452	2.056	2.028	1.671			1.526	2.026	1.592	1.584	2.035	2.047
	1.516	1.97	1.577	1.48	1.997	2.023	1.5			1.52	2.02	1.592	1.523	2.01	2.035
		2.019	1.514	1.519	2.123	2.066	1.697			1.49		1.557	1.53	1.999	2.035
				1.427	1.988	2.119	1.694			1.49				2.052	2.029
				1.443	2.112	2.054	1.495			1.601				1.971	2.046
					2.013	2.045	1.623			1.568				1.98	2.047
					2.06	2.023	1.516			1.506				2.003	2.13
					2.039	2.05	1.589			1.567				2.123	2.114
					2.016	2.118	1.529			1.611				1.955	2.024
					1.99	2.043	1.575			1.545				2.005	2.017
					2.033	2.028	1.515			1.566				2.002	2.053
					1.993	2.144	1.683			1.586				2.007	2.08
					2.009		1.687			1.602				2.058	2.017
					1.985					1.556				1.962	2.009
										1.572				1.986	2.059
										1.529				2.024	2.036
										1.51				2.041	2.053
										1.485				2.017
										1.541				1.98
										1.512				1.957
														1.957
														2.025
														2.033
														2.025
														2.094
														2.044
														2.132
														2.039
														2.044
														2.092
														2.027
														2.035
														2.109
														2.044
														2.012
														1.996
														2.041
														1.975
														2.025
														1.987
														2.016
														2.001

## Sheet: Figure 2E
	Control		dsUA071/ds36D		ftG-rv/ft8
D-V to A-P ratio	1.54971		2.47549		2.47549
	1.77889		2.682		2.682
	1.56642		2.96493		2.96493
	1.54692		2.21309		2.21309
	1.41424		2.25591		2.25591
	1.7079		2.51828		2.51828
	1.66618
	1.74364
	1.87346

## Sheet: Figure2O
	Control	Control	Control		RNAi-ds	RNAi-ds	RNAi-ds		RNAi-ft	RNAi-ft	RNAi-ft
	6h	12h	18h		6h	12h	18h		6h	12h	18h
Major/Minor axis	2.26801	1.87225	2.4385		1.48288	1.49665	1.60595		1.219	1.359	1.346
	2.19253	2.37287	2.62255		1.58929	1.62673	1.59349		1.553	1.527	1.601
	2.32034	2.64928	2.63989		1.5022	1.68328	1.59165		1.553	1.405	1.632
	2.21012	2.43655	2.59582		1.59136	1.76995	1.71715		1.581	1.438	1.604
	2.29159	2.57248	2.47999		1.47217	1.61688	1.68109		1.576	1.422	1.401
	2.29159	2.38997	2.44058		1.54661	1.63236	1.59315		1.665	1.613	1.602
	2.06513	2.35823	2.39921		1.60124	1.58013	1.68474		1.256	1.488	1.394
	2.40936	2.39671	2.39983		1.66928	1.66896	1.63071		1.569	1.626	1.539
	2.58827	2.46394	2.48659		1.61964	1.66628	1.68906		1.498	1.578	1.38
	2.1058	2.33804	2.56966		1.49792	1.67193	1.89372		1.311		1.38
	1.87912	2.49553	2.44288		1.70668	1.71127	1.75875				1.387
	2.15549	2.24759	2.52795		1.70573	1.70531	1.8753				1.493
	2.20892	2.00064	2.48677		1.4319	1.68679	1.68714
	2.0252	2.28916	2.50232		1.42774	1.5819	1.69446
	2.17051	2.26883			1.5998	1.59589	1.47582
	2.22721	2.07989			1.631	1.64926	1.59337
	2.01371	2.327			1.54895	1.88454	1.62073
	2.15288				1.60062	1.80914	1.67003
	2.02319				1.56806	1.7683	1.7095
	2.14751					1.75073	1.60464
	2.01418					1.78679	2.05472
	2.07321					1.80401	1.68691
	2.17427					1.60425
						1.67058
						1.71661

## Sheet: Figure3D
	72h	72h	72h		84h	84h	84h		96h	96h	96h		108h	108h	108h		120h	120h	120h
	Control	dsUA071/ds36D	ftG-rv/ft8		Control	dsUA071/ds36D	ftG-rv/ft8		Control	dsUA071/ds36D	ftG-rv/ft8		Control	dsUA071/ds36D	ftG-rv/ft8		Control	dsUA071/ds36D	ftG-rv/ft8
D-V to A-P ratio	1.60335	3.02755	2.77882		1.61871	2.82116	2.48161		1.70104	2.87881	2.72088		1.67437	2.11257	3.11909		1.54971	2.37859	2.47549
	1.59694	2.40791	3.01408		1.65229	2.3406	3.32408		1.83295	2.64837	2.64444		1.57395	2.28617	2.50868		1.77889	2.34458	2.682
	1.62747	2.375	2.87967		1.69891	3.02683	3.21347		1.63926	2.42369	2.63693		1.68696	2.47342	3.6818		1.56642	2.22197	2.96493
	1.45063	3.40789	2.8767		1.70111	2.2861	3.12875		1.72155	2.54494	2.23576		1.57819	2.11375	2.59758		1.54692	2.15047	2.21309
	1.94342	2.04474	2.62547		1.71779	3.15662	2.74866		1.63626	2.86212	2.47421		1.73904	2.27446	3.61341		1.41424	2.30649	2.25591
	1.84694	2.84814	3.05721		1.76293	3.04091	2.88196		1.57576	2.66092	2.30355		1.76977	2.07573	2.93721		1.7079	2.26944	2.51828
	1.90136	2.54226	3.17451		1.73933	2.85361	3.52785		1.6519	2.37346	2.22712		1.66205	2.07379	2.31197		1.66618	2.51389
	1.60554	2.88994	2.86095		1.67863	3.1789	2.45464		1.67207	2.87858	1.8544		1.79723	2.50256	2.40165		1.74364	2.45332
	1.72019		2.90843		1.90902	3.01479	2.67138		1.68154	2.84055	3.39048		1.6715	2.03466	2.89642		1.87346	2.35292
	1.91486				1.61665	2.86339			1.69489	2.94187	2.49864		1.72792	2.64025			1.72758
	1.86142				1.53262	2.81552			1.76181	2.49582				2.28953			1.79941
	1.72668				1.7944	3.00067			1.81457	2.46086							1.67687
	2.12579				1.54073	2.80634			1.72498	2.55928							1.51761
	1.87441				1.55746				1.69279								1.62866
	1.68578				1.74752				1.75474								1.67003
	1.45329				1.79882				1.76735
	1.7879				1.68779				1.99329
	1.95476				1.6333				1.93791
	1.81138				1.79914				1.66733
	1.59256				1.74439				1.80223
	1.97521				1.68456
	1.77971				1.71535
	1.82272

## Sheet: Figure 4F,G,H,I
	Roundness	Roundness		Max expansion area	Max expansion area		Roundness	Roundness		Max expansion area	Max expansion area
	Proximal	Proximal		Proximal	Proximal		At D-V boundary	At D-V boundary		At D-V boundary	At D-V boundary
	Control	dsUA071/ds36D		Control	dsUA071/ds36D		Control	dsUA071/ds36D		Control	dsUA071/ds36D
	0.813	0.842		659.845	492.168		0.993	0.82		520.749	697.812
	0.818	0.879		572.318	557.855		0.986	0.771		613.256	679.824
	0.691	0.925		541.083	529.523		0.906	0.792		578.671	682.278
	0.794	0.985		588.889	505.255		0.92	0.726		603.73	669.822
	0.652	0.855		529.373	542.728		0.951	0.764		567.717	627.434
	0.916	0.996		535.046	522.561		0.918	0.78		563.247	567.167
	0.859	0.989		548.795	484.4		0.951	0.813		567.79	598.564
	0.783	0.968		621.05	578.03		0.862	0.888		572.919	590.688
	0.831	0.935		523.796	523.981		0.931	0.793		563.21	576.399
	0.82	0.917		611.73	546.887		0.878	0.728		553.465	678.212
	0.76	0.946		639.674	518.164		0.928	0.737		616.919	679.97
	0.822	0.954		628.39	478.666		0.993	0.787		576.326	646.998
	0.755	0.949		577.021	664.944		0.93475	0.79		574.833	596.696
	0.65	0.862		626.3	572.978			0.778			587.244
	0.972	0.909		547.967	542.86			0.766			577.938
	0.753	0.877		568.484	545.478			0.81			657.512
	0.646	0.81		642.641	510.71			0.913			672.313
	0.821	0.855		706.978	568.889			0.721			776.749
	0.994	0.856		634.753	576.656			0.709			628.773
	0.801	0.945		673.994	587.977			0.96			608.894
	0.756	0.849		643.327	564.786			0.792			576.33
	0.614	0.966		598.076	584.276			0.739			547.247
	0.803	0.943		533.7	547.64			0.939			583.75
	0.994	0.994		634.753	601.316			0.764			555.89
	0.764	0.824		665.577	554.894			0.692			644.933
	0.85	0.888		580.404	590.688			0.723			662.646
	0.84	0.859		501.182	548.959			0.768			580.431
	0.831	0.914		567.388	507.926			0.815			615.48
	0.993	0.917		520.749	555.224
	0.985	0.962		548.336	561.674
	0.739	0.937		524.154	547.335
	0.821	0.853		620.294	574.466
	0.835	0.959		638.247	584.144
	0.821	0.915		619.855	665.751
	0.782	0.921		548.043	616.356
	0.759	0.965		573.177	576.019
	0.797	0.972		564.787	579.989
	0.813	0.913		526.572	607.761
	0.825	0.937		562.918	535.596
	0.881	0.978		649.569	489.915
	0.901	0.875		599.117	522.185
	0.811	0.902		545.945	494.357
	0.866	0.821		527.577	530.802
	0.847	0.87		526.771	563.337
	0.88	0.833		569.629	561.399
	0.798	0.925		558.805	574.81
	0.864	0.853		504.204	597.136
	0.857	0.887		533.15	499.353
	0.852	0.831		540.475	567.35
	0.877	0.956		533.874	539.873
	0.794	0.993		534.75	536.209
	0.855	0.909		521.002	564.656
	0.878	0.923		545.69	551.448
	0.794	0.829		534.936	551.118
	0.781			557.479
	0.808			512.778
	0.811			524.521
	0.97			516.625
	0.763			561.729
	0.841			501.107
	0.634			686.571
	0.68			520.582
	0.884			541.907
	0.821			582.703
	0.82			611.867
	0.964			528.404
	0.862			572.737
	0.802			606.042
	0.755			548.922
	0.802			498.84
	0.786			475.247
	0.75			524.924
	0.83			559.144
	0.807			557.642
	0.815			615.385
	0.868			577.207
	0.837			528.368
	0.857			585.488
	0.849			521.333
	0.821			538.773
	0.841			596.296
	0.858			541.155
	0.826585			548.063

## Sheet: Figure 5F, G 
F								G
	Proximal	Proximal							At D-V boundary	At D-V boundary
	Control	RNAi-ds							Control	RNAi-ds
Sqh Intensity data	0.928896	0.830338							0.850862	1.00632
	0.954537	0.752296							0.944508	1.02089
	0.93199	0.826373							0.986219	1.00303
	0.982144	0.837712							0.983575	1.03712
	0.924221	0.815311							0.908277	1.0516
	0.920578	0.807906							0.999331	1.07027
	0.935611	0.812664							0.946233	1.01129

## Sheet: Figure 5 I, J
	Control	ds
	-72.4269	23.0652
	-78.7157	-24.6925
	25.3781	-31.6242
	12.3317	-39.3528
	0.31466	28.1905
	-73.3269	80.6242
	-12.3306	-26.4827
	51.9911	49.6164
	6.5482	-26.95
	7.0428	39.4791
	77.256	-47.3172
	-14.2545	-45.9225
	-43.9851	-67.3669
	-21.9188	-43.7581
	-35.5969	-41.367
	80.3685	-26.6304
	-36.8851	68.5065
	-46.7035	-85.6726
	-28.5486	36.4264
	-12.3958	17.4827
	-78.7268	-16.9441
	-23.3855	-18.0484
	-88.0062	-13.0931
	-31.4361	77.8156
	-49.6044	78.713
	40.3338	-4.0303
	6.087	63.0957
	-12.4346	28.6852
	-61.4895	85.1628
	81.5854	54.8374
	-74.414	60.9642
	13.895	-36.3468
	29.9303	-29.4677
	75.0717	-7.7171
	88.2874	49.7113
	-80.4249	20.4327
	45.8128	44.8376
	67.3448	63.5867
	86.79	-48.9349
	78.1917	-26.814
	-1.9559	-30.9141
	-16.5587	32.2008
	-34.9485	35.84
	-25.2116	39.3365
	-16.6432	50.7451
	-10.51	20.114
	-5.3157	-7.561
	-37.8181	51.9091
	-27.2703	66.7955
	24.1813	79.6776
	-74.2026	85.7488
	30.7617	11.0671
	-3.1657	15.6695
	-33.6205	48.0108
	-53.0471	61.359
	-67.2868	68.4415
	29.0979	17.0901
	34.8694	29.6043
	23.6183	66.8023
	-84.4549	60.1474
	-71.324	35.0591
	-77.2835	30.5402
	-24.2234	-57.8563
	1.6249	-88.2745
	-88.0953	63.9031
	-54.4972	84.5237
	-48.3268	-10.8109
	4.0393	86.5914
	69.236	-78.888
	-24.6968	88.8195
	9.8525	56.048
	46.9115	73.575
	34.3506	-57.2991
	64.1282	56.9976
	14.2883	-30.9314
	-35.3895	-32.0858
	-20.3783	-74.0643
	26.3472	85.6851
	-66.104	-80.6078
	-57.0015	61.5517
	-20.8759	-64.5885
	-55.7483	-61.6634
	-32.6175	-50.2063
	-37.9673	-2.6312
	-0.68657	-57.0831
	23.2177	74.7171
	6.8174	-83.1282
	87.9614	-80.9333
	29.1487	-84.8338
	-21.6216	-22.5204
	9.0075	-63.2995
	-30.0143	-44.4567
	-5.8927	-57.7542
	-4.2993	80.0726
	22.9522	70.1316
	31.6702	24.7068
	-47.0546	-86.6085
	81.8339	-59.1627
	-6.1152	61.9775
	39.699	-80.9352
	-2.0384	-13.8137
	31.2364	-32.659
	68.0768	-14.5068
	-88.5033	-25.8895
	-87.9212	-88.0771
	-52.5373	80.4282
	64.9316	68.2457
	37.8738	21.986
	-5.5844	15.5351
	-9.167	-31.6522
	-64.8215	26.0501
	-72.0704	-42.4747
	33.2709	2.8729
	28.1892	26.6258
	30.1998	23.0143
	0.65375	-76.9895
	2.1277	6.3879
	-66.1572	-14.8214
	-28.7581	-14.0878
	-38.0233	-33.6026
	-10.298	48.893
	-27.4984	-20.6443
	-8.4723	1.2926
	13.247	-84.2706
	-0.65106	-57.4217
	86.9139	-40.0913
	-37.9771	27.5276
	-7.5378	-67.8108
	-41.9868	-56.5894
	-78.642	85.5188
	-41.5673	4.3494
	-5.1933	-61.1916
	85.6355	19.4489
	-75.0579	-83.708
	36.2025	42.968
	-11.1959	65.807
	-60.8125	-61.7366
	-53.7907	41.1247
	-50.0935	-63.9965
	-51.9324	-46.9116
	-3.2806	9.4444
	-14.0572	-27.5309
	7.4381	-33.3129
	11.5825	-42.017
	-81.4982	-25.6351
	-39.1172	-56.3925
	-46.8436	-78.1702
	-14.5319	-73.414
	36.9959	-75.8175
	6.1259	-36.9705
	-58.8418	-39.7383
	-52.9465	-22.0684
	57.8191	67.4608
	-58.132	-69.6499
	-11.7897	-57.2105
	15.704	-49.2262
	41.3296	33.6445
	-9.1735	60.1502
	51.4188	-28.6935
	12.8236	10.3332
	27.8515	28.1406
	-66.1664	14.4926
	0.38859	67.8217
	-12.7772	-14.4378
	-8.9555	16.2726
	3.2824	72.5204
	88.3188	39.2774
	-26.6178	56.1213
	-8.2081	-77.6701
	-25.3409	11.4985
	-32.5421	63.9324
	65.7147	55.5256
	-24.0824	21.6156
	-13.8517	72.6014
	30.134	64.0653
	-52.8645	85.8585
	25.6565	86.234
	-12.1699	35.7727
	-82.0979	33.9597
	-41.9236	50.5818
	-11.2197	42.6208
	-42.49	49.3017
	-3.4809	36.4645
	-72.004	-20.5677
	-81.1807	28.8116
	-59.0456	36.1506
	-64.2563	-83.5989
	-27.4724	88.0257
	-33.72	-70.0952
	-83.817	21.4073
	76.9811	45.0541
	-60.0883	21.886
	-69.4244	17.8798
	88.9901	77.3472
	-85.2349	42.3733
	70.3484	51.8494
	-70.1693	45.1478
	-62.5869	-89.1734
	-85.755	-42.6979
	-72.0825	89.9196
	-71.4115	38.1763
	59.9622	65.0927
	-79.5192	59.7806
	51.9426	-81.7743
	-84.1444	79.7521
	-24.883	37.8551
	-36.2184	-85.1881
	-9.8505	54.5122
	-86.1184
	31.5345
	-19.7046
	-14.1633
	-27.4778
	11.0205
	1.1806
	-63.8231
	-14.164
	-30.1135
	-70.6923
	-3.3295
	-12.6918
	-17.0665
	-14.3158
	74.5105
	-46.2182
	-5.7505
	-16.9841
	-18.0905
	19.7886
	-75.9197
	-12.9239
	-19.9996
	-19.9727
	8.3627
	86.4993

## Sheet: Figure 6D
	Control	RNAi-rok	UAS-rok.CA
Major/inor Axis	2.11	1.93713	2.255
	2.087	1.91176	2.33
	2.186	1.89416	2.171
	2.063	1.84289	2.177
	2.052	1.94025	2.144
	2.153	1.95068	2.178
	2.106	1.92052	2.184
	2.046	1.94062	2.136
	2.132	1.84729	2.17
	2.123	1.99698	2.241
	2.071	1.91823	2.14
	2.084	1.975	2.129
	2.06	1.987	2.155
	2.059	1.932	2.148
	2.166	1.99	2.158
	2.09	1.957	2.148
	2.164	2.002	2.143
	2.171	1.973	2.139
	2.061		2.134
	2.117		2.212
	2.071		2.171
	2.156		2.194
	2.139		2.22
	2.103		2.156
	2.039		2.165
	2.039		2.21
	2.067		2.161
	2.11		2.126
	2.078		2.163
	2.1		2.156
	2.125		2.267
	2.142		2.148
			2.22

## Sheet: Figure 6H
	72h	72h	72h		84h	84h	84h		96h	96h	96h		108h	108h	108h		120h	120h	120h
	Control	RNAi-rok	UAS-rok.CA		Control	RNAi-rok	UAS-rok.CA		Control	RNAi-rok	UAS-rok.CA		Control	RNAi-rok	UAS-rok.CA		Control	RNAi-rok	UAS-rok.CA
D-V to A-P ratio	1.59541	2.00259	1.76099		1.58235	1.89186	1.49429		1.71626	1.85721	1.68616		1.77098	2.06059	1.46143		1.77263	2.02042	1.55189
	1.70098	1.84027	1.51972		1.83553	1.87269	1.58726		1.60183	1.81233	1.60343		1.70793	2.01173	1.55481		1.63389	2.01218	1.61187
	1.59414	2.09544	1.37134		1.41178	1.87023	1.48673		1.67562	1.84211	1.57429		1.7048	1.9965	1.65471		1.63968	2.25599	1.5118
	1.78416	2.05222	1.65738		1.87048	2.01419	1.32668		1.75951	1.7701	1.6506		1.57675	2.0292	1.725		1.59083	1.69947	1.75643
	1.68354	2.2272	1.46814		1.7882	2.47172	1.40071		1.73225	1.76477	1.54654		1.72532	2.26262	1.53908		1.84542	1.81571	1.52178
	1.87917	2.46755	1.38322		1.73361	1.86224	1.65977		1.71196	2.02101	1.60768		1.79335	1.7375	1.5332		1.65958	1.84211	1.63348
	1.80579	2.11421	1.42352			1.99716	1.71844		1.56885	1.93068	1.64254		1.73316	2.09232	1.51857		1.57832	2.1821	1.68825
	1.44259		1.77764				1.74942		1.67374	1.87517	1.58556		1.69067	2.11049	1.48572		1.81256	1.948	1.77078
	1.6193						1.63424		1.76963	1.85917	1.61251		1.73022	1.91872	1.4268		1.74482	1.972	1.49443
	1.61963						1.61637		1.83872		1.64388		1.79372	1.95536	1.52668		1.72958	1.972	1.48708
	1.73206						1.69649		1.65894		1.58983		1.72968	2.0175	1.57078				1.47659
	1.63812								1.78117		1.66627				1.51546				1.53682
	1.51728								1.45592		1.59547				1.48114				1.76072
	1.67229								1.89372		1.50077				1.52245				1.50803
									1.75283		1.5779								1.48703
																			1.54108
																			1.69339
																			1.59085

[truncated: 21 more sheets: Figure 6L, Figure 7G, Figure 7L, M, Figure 8G, Figure 8K,L,M, N, Figure S2E, Figure S3 I, Figure S3J, Figure S3K, Figure S3L, Figure S4D, Figure S4E, Figure S4G, Figure S5E, Figure S5H, Figure S5I, Figure S6A, B, C, D, Figure S6J,      Figure S7F, Figure S7G …]
